# Supplementary material for: Seafloor hydrothermal activity along mid-ocean ridge with strong melt supply: study from segment 27, southwest Indian ridge
Source: Sci Rep. 2019 Jul 8;9:9874. doi: 10.1038/s41598-019-46299-1 (PMC6614410; doi:10.1038/s41598-019-46299-1)
Supplement: Supplementary file 2 — Sup. Table 1 [file 41598_2019_46299_MOESM2_ESM.xlsx]

## Sheet: Sheet1
Sup. Table 1 Indices of different types of hydrothermal fields.
Area	Hydrothermal field	Turb anomaly/△NTU	Plume Raise height(m)	ORP anomaly /mv	Temperature anomaly/Δθ	dE/dt/(mv/s)	Seabed type description	Reference
EPR 9-10°N	Venture Hydrothermal Fields	0.02~0.11	300m	50	0.01–0.02	/	Dense biota	Haymon et al 1991，Baker et al 1994，Baker et al 2016
Central Galápagos Spreading Center	Iguanas Pinguinos	0.01~0.1	>100	>10	/	/	Activity discharging vents	Baker et al. 2016 Baker et al 2008
Carlsberg Ridge 62°20′ E-66°20′ E	-	0.01~0.05	100-150	>5	0.005	/	Serpentinized ultramafics or mixture of basalts and ultramafic outcrops	Ray et al. 2012
SMAR 7-11° S	Nibelungen	0.02	200	/	/	/	Solitary black-smoker vent and serpentinized ultramafic rocks	Melchert et al 2008
	Lilliput	/	/	/	/	/	Hydrothermal Fe-oxide/hydroxide sediments	Haase et al.2009，Devey et al 2010
SWIR SEGMENT 27	Duanqiao	/	/	10	/	0.15	Sulfide and opal chimneys, metalliferous sediments, basalt, and relicts of hydrothermal vent fauna.	This study, Tao et al 2012
	Inferred sites	0.01-0.04	>100	>2	/	0.05~0.4	/	This study
SWIR SEGMENT 28	Longqi	0.05~0.2	>150m	>10	/	>0.8	Black smokers, chimney structures and associated fauna	This study, Tao et al 2012
SWIR SEGMENT 29	Yuhuang	0.01~0.02	100-150	<2	/	<0.025	Sulfide rich accumulations and no typical chimney structures	This study, Liao et al 2018
Gakkel Ridge	/	0.015-0.1	500	-	0.006~0.02	/	/	Baker et al 2004
SWIR, 10–23° E	/	0.02-0.08	100-400	-	~0.01	/	/	Baker et al 2004；Bach et al，2002
