# Supplementary material for: Seafloor hydrothermal activity along mid-ocean ridge with strong melt supply: study from segment 27, southwest Indian ridge
Source: Sci Rep. 2019 Jul 8;9:9874. doi: 10.1038/s41598-019-46299-1 (PMC6614410; doi:10.1038/s41598-019-46299-1)
Supplement: Supplementary file 3 — Sup. Table 2 [file 41598_2019_46299_MOESM3_ESM.xlsx]

## Sheet: Sheet1
Sup. Table 2 The hydrothermal anomaly in ORP and NTU
Field name	Field type	Site name	Longitude（°E）	Latitude（°N）	Observed plume length(km)	Plume rise height(m)	NTU anomaly	ORP anomaly (mV)	dE/dt (mv/s)
DQF	Confirmed diffused site	DQF	50.46	-37.66	/	/	/	10.42	-0.17
			50.48	-37.66				6.68	-0.11
CL-W	Inferred focused site	CL01	50.34	-37.63	7.5	100-150	0.01-0.036	3.89	-0. 05
			50.35	-37.63				3.39	-0.06
		CL02	50.3	-37.64	4.5	250	0.01-0.019	2.96	-0.06
		CL03-1	50.3	-37.66	9	150-200	0.01-0.021	11.4	-0.15
			50.33	-37.66				3.18	-0.06
			50.34	-37.66				2.58	-0.057
		CL04-1	50.33	-37.67	8	150-200	0.01-0.022	/	/
NL01-1	Inferred focused site	NL01-1	50.36	-37.58	3.1	200	0.01-0.028	4.43	-0.06
SL01-1	Inferred focused site	SL01-1	50.33	-37.73	10	200-250	0.01-0.023	6.43	-0.24
CL03-1	Suspected diffused site	CL03-2	50.4	-37.66	/	/	/	6.28	-0.12
CL03-2	Suspected diffused site	CL03-3	50.52	-37.66	/	/	/	25.78	-0.29
			50.53	-37.66				15.46	-0.16
NL01-2	Suspected diffused site	NL01-2	50.53	-37.58	/	/	/	3.96	-0.12
SL01-2	Suspected diffused site	SL01-2	50.56	-37.72	/	/	/	19.46	-0.18
CL04	Suspected site	CL05	50.34	-37.69	4	150-200	0.01-0.027	/	/
